# Supplementary material for: Comparative transcriptome analysis revealed differential gene expression involved in wheat leaf senescence between stay-green and non-stay-green cultivars
Source: Front Plant Sci. 2022 Aug 26;13:971927. doi: 10.3389/fpls.2022.971927 (PMC9459167; doi:10.3389/fpls.2022.971927)
Supplement: Supplementary file 1 [file Data_Sheet_1.ZIP › Supplementary Table 1 to 5.XLSX]

## Sheet: Supplementary Table 1
Supplementary Table 1. RNA-seq data and mapping information in CN17 and CN19 at 20 DAH and 40 DAH
Samples	Clean reads	Clean bases	GC Content	% ≥ Q30	Mapped	Mapped %	Unique	Unique %	Multiple	Multiple %
CN17-20DAH-1	58775720	8800328600	0.5442	0.9253	47624339	0.8103	43992266	0.9237	3632073	0.0763
CN17-20DAH-2	68799988	10289192022	0.5529	0.9288	56198061	0.8168	52205789	0.929	3992272	0.071
CN17-20DAH-3	63804526	9546050486	0.5536	0.9283	51237429	0.803	47600840	0.929	3636589	0.071
CN19-20DAH-1	65174578	9736697722	0.5588	0.9267	53726169	0.8243	49248218	0.9167	4477951	0.0833
CN19-20DAH-2	63751950	9523125556	0.5547	0.9275	52344600	0.8211	48134604	0.9196	4209996	0.0804
CN19-20DAH-3	61671050	9210510064	0.5571	0.9261	51240944	0.8309	47103795	0.9193	4137149	0.0807
CN17-40DAH-1	67022688	10012759024	0.555	0.9252	53940698	0.8048	49735085	0.922	4205613	0.078
CN17-40DAH-2	62544830	9364082734	0.5558	0.9217	46596637	0.745	43538606	0.9344	3058031	0.0656
CN17-40DAH-3	77326602	11565210180	0.5472	0.9222	63134062	0.8165	58328049	0.9239	4806013	0.0761
CN19-40DAH-1	59913744	8962136062	0.5687	0.9185	47720964	0.7965	44716701	0.937	3004263	0.063
CN19-40DAH-2	62682160	9373861340	0.5625	0.9183	50718204	0.8091	47520902	0.937	3197302	0.063
CN19-40DAH-3	57404088	8570937348	0.5633	0.9189	44422432	0.7739	41463563	0.9334	2958869	0.0666
DAH: Days after heading. N = 3 biological replications.

## Sheet: Supplementary Table 2
Supplementary Table 2. DEGs involved in porphyrin and Chl metabolism
Gene ID	CN19-20DAH vs. CN17-20DAH up: 6(46.15%) down: 7(53.85%)	CN19-40DAH vs. CN17-40DAH up: 33(70.21%) down: 14(29.79%)	CN17-20DAH vs. CN17-40DAH up: 14(29.17%) down: 34(70.83%)	CN19-20DAH vs. CN19-40DAH up: 17(19.32%) down: 71(80.68%)	Classes	Function annotation
TraesCS1A01G224700	/	up	/	down	B4 (Type II)	Chlorophyll synthase, chloroplastic
TraesCS1D01G226100	/	up	/	down	B4 (Type II)	Chlorophyll synthase, chloroplastic
TraesCS4A01G261200	/	down	up	up	B2	Chlorophyll(ide) b reductase NOL, chloroplastic
TraesCS4A01G299400	/	down	up	up	B2	Chlorophyll(ide) b reductase NOL, chloroplastic
TraesCS4D01G012100	/	down	up	up	B2	Chlorophyll(ide) b reductase NOL, chloroplastic
TraesCS4D01G053400	/	down	up	up	B2	Chlorophyll(ide) b reductase NOL, chloroplastic
TraesCS6B01G357800	/	down	up	up	B2	Chlorophyll(ide) b reductase NOL, chloroplastic
TraesCS3A01G101900	/	/	down	down	B1	Chlorophyllase-2, chloroplastic
TraesCS3B01G119400	/	/	down	down	B1	Chlorophyllase-2, chloroplastic
TraesCS3D01G103900	/	/	down	down	B1	Chlorophyllase-2, chloroplastic
TraesCS3B01G574300	up	up	/	down	A3	Chlorophyllide a oxygenase, chloroplastic
TraesCS3A01G506200	/	up	/	down	B4 (Type II)	Chlorophyllide a oxygenase, chloroplastic
TraesCS3D01G514100	/	up	/	down	B4 (Type II)	Chlorophyllide a oxygenase, chloroplastic
TraesCS7B01G134700	down	down	/	/	A1	Cytochrome c oxidase assembly protein COX15
TraesCS7A01G239000	down	/	/	down	A4 (Type I)	Cytochrome c oxidase assembly protein COX15
TraesCS6A01G107900	/	/	down	/	B3	Delta-aminolevulinic acid dehydratase, chloroplastic
TraesCS1B01G150400	down	down	/	down	A3	Ferrochelatase-2, chloroplastic
TraesCS5B01G175100	/	/	up	up	B1	Ferrochelatase-2, chloroplastic
TraesCS5D01G182100	/	/	up	up	B1	Ferrochelatase-2, chloroplastic
TraesCS1A01G135700	/	/	/	down	B3	Ferrochelatase-2, chloroplastic
TraesCS1D01G131200	/	/	/	down	B3	Ferrochelatase-2, chloroplastic
TraesCS5A01G177800	/	/	/	up	B3	Ferrochelatase-2, chloroplastic
TraesCS6A01G307700	/	up	down	down	B2	Geranylgeranyl diphosphate reductase, chloroplastic
TraesCS6B01G336300	/	up	down	down	B2	Geranylgeranyl diphosphate reductase, chloroplastic
TraesCS6D01G286900	/	up	down	down	B2	Geranylgeranyl diphosphate reductase, chloroplastic
TraesCS7A01G260800	/	/	/	down	B3	Glutamate-1-semialdehyde 2,1-aminomutase, chloroplastic
TraesCS7B01G158800	/	/	/	down	B3	Glutamate-1-semialdehyde 2,1-aminomutase, chloroplastic
TraesCS7D01G262000	/	/	/	down	B3	Glutamate-1-semialdehyde 2,1-aminomutase, chloroplastic
TraesCS7D01G261800	/	up	/	down	B4 (Type II)	Glutamate-1-semialdehyde 2,1-aminomutase, chloroplastic
TraesCS1A01G343800	/	/	/	down	B3	Glutamine--tRNA ligase
TraesCS1B01G075200	down	/	down	down	A2	Glutamyl-tRNA reductase 1, chloroplastic
TraesCS1A01G057200	/	up	down	down	B2	Glutamyl-tRNA reductase 1, chloroplastic
TraesCS1B01G191200	/	up	down	down	B2	Glutamyl-tRNA reductase 1, chloroplastic
TraesCS1D01G058300	/	up	down	down	B2	Glutamyl-tRNA reductase 1, chloroplastic
TraesCS1D01G165600	/	up	down	down	B2	Glutamyl-tRNA reductase 1, chloroplastic
TraesCS1A01G173100	/	up	/	down	B4 (Type II)	Glutamyl-tRNA reductase 1, chloroplastic
TraesCS7D01G122600	down	/	/	down	A4 (Type I)	Glutamyl-tRNA reductase 3, chloroplastic
TraesCS7A01G125600	/	/	/	down	B3	Glutamyl-tRNA reductase 3, chloroplastic
TraesCS7A01G375400	/	down	up	up	B2	Heme oxygenase 1, chloroplastic
TraesCS7B01G277000	/	down	up	up	B2	Heme oxygenase 1, chloroplastic
TraesCS7D01G371900	/	down	/	up	B4 (Type II)	Heme oxygenase 1, chloroplastic
TraesCS7D01G062900	/	up	down	down	B2	Magnesium protoporphyrin IX methyltransferase, chloroplastic
TraesCS4A01G420600	/	up	/	down	B4 (Type II)	Magnesium protoporphyrin IX methyltransferase, chloroplastic
TraesCS7A01G068500	/	up	/	down	B4 (Type II)	Magnesium protoporphyrin IX methyltransferase, chloroplastic
TraesCS5B01G477800	/	up	down	down	B2	Magnesium-chelatase subunit ChlD, chloroplastic
TraesCS5A01G466100	/	/	/	down	B3	Magnesium-chelatase subunit ChlD, chloroplastic
TraesCS5D01G478900	/	/	/	down	B3	Magnesium-chelatase subunit ChlD, chloroplastic
TraesCS2A01G134000	/	/	down	down	B1	Magnesium-chelatase subunit ChlH, chloroplastic
TraesCS2D01G136200	/	/	down	down	B1	Magnesium-chelatase subunit ChlH, chloroplastic
TraesCS2B01G157600	/	up	down	down	B2	Magnesium-chelatase subunit ChlH, chloroplastic
TraesCS7A01G480700	/	up	/	down	B4 (Type II)	Magnesium-chelatase subunit ChlI, chloroplastic
TraesCS7B01G382800	/	up	/	down	B4 (Type II)	Magnesium-chelatase subunit ChlI, chloroplastic
TraesCS7D01G467500	/	up	/	down	B4 (Type II)	Magnesium-chelatase subunit ChlI, chloroplastic
TraesCS3A01G191700	/	/	down	down	B1	Magnesium-protoporphyrin IX monomethyl ester [oxidative] cyclase, chloroplastic
TraesCS3D01G194300	/	/	down	down	B1	Magnesium-protoporphyrin IX monomethyl ester [oxidative] cyclase, chloroplastic
TraesCS3B01G219700	/	up	down	down	B2	Magnesium-protoporphyrin IX monomethyl ester [oxidative] cyclase, chloroplastic
TraesCS6A01G213400	up	up	down	down	A1	Oxygen-dependent coproporphyrinogen-III oxidase, chloroplastic
TraesCS2D01G425000	/	/	down	down	B1	Oxygen-dependent coproporphyrinogen-III oxidase, chloroplastic
TraesCS6B01G243500	/	/	down	down	B1	Oxygen-dependent coproporphyrinogen-III oxidase, chloroplastic
TraesCS6D01G196100	/	/	down	down	B1	Oxygen-dependent coproporphyrinogen-III oxidase, chloroplastic
TraesCS2A01G426900	/	/	/	down	B3	Oxygen-dependent coproporphyrinogen-III oxidase, chloroplastic
TraesCS2B01G447300	/	up	/	down	B4 (Type II)	Oxygen-dependent coproporphyrinogen-III oxidase, chloroplastic
TraesCS1D01G385500	/	/	down	down	B1	Oxygen-independent coproporphyrinogen III oxidase
TraesCS1A01G378600	/	/	/	down	B3	Oxygen-independent coproporphyrinogen III oxidase
TraesCS4D01G309000	up	up	up	down	A3	Pheophorbide a oxygenase, chloroplastic
TraesCS4A01G411000	/	/	up	up	B1	Pheophorbide a oxygenase, chloroplastic
TraesCS4B01G311100	/	/	up	up	B1	Pheophorbide a oxygenase, chloroplastic
TraesCS3A01G488500	/	/	down	down	B1	Phytochromobilin:ferredoxin oxidoreductase, chloroplastic
TraesCS3B01G536400	/	/	down	down	B1	Phytochromobilin:ferredoxin oxidoreductase, chloroplastic
TraesCS3D01G484800	/	/	/	down	B3	Phytochromobilin:ferredoxin oxidoreductase, chloroplastic
TraesCS6A01G143300	/	/	/	down	B3	Porphobilinogen deaminase, chloroplastic
TraesCS6B01G171600	/	up	/	down	B4 (Type II)	Porphobilinogen deaminase, chloroplastic
TraesCS6D01G132500	/	up	/	down	B4 (Type II)	Porphobilinogen deaminase, chloroplastic
TraesCS3A01G151900	/	down	up	up	B2	Probable chlorophyll(ide) b reductase NYC1, chloroplastic
TraesCS3D01G159800	/	down	up	up	B2	Probable chlorophyll(ide) b reductase NYC1, chloroplastic
TraesCS3B01G179100	/	down	/	up	B4 (Type II)	Probable chlorophyll(ide) b reductase NYC1, chloroplastic
TraesCS2D01G563700	up	/	down	down	A2	Protochlorophyllide reductase A, chloroplastic
TraesCS2A01G590600	up	/	down	/	A4 (Type I)	Protochlorophyllide reductase A, chloroplastic
TraesCS2B01G593000	up	/	down	/	A4 (Type I)	Protochlorophyllide reductase A, chloroplastic
TraesCS1A01G171000	/	up	down	down	B2	Protochlorophyllide reductase B, chloroplastic
TraesCS1B01G186300	/	up	down	down	B2	Protochlorophyllide reductase B, chloroplastic
TraesCS1D01G168700	/	up	down	down	B2	Protochlorophyllide reductase B, chloroplastic
TraesCS6B01G125500	/	down	/	/	B2	Protoheme IX farnesyltransferase, mitochondrial
TraesCS5B01G049800	/	/	/	down	B3	Protoporphyrinogen oxidase, chloroplastic
TraesCS5D01G055700	/	/	/	down	B3	Protoporphyrinogen oxidase, chloroplastic
TraesCS5A01G045700	/	up	/	down	B4 (Type II)	Protoporphyrinogen oxidase, chloroplastic
TraesCS2A01G347900	/	up	/	/	B2	Protoporphyrinogen oxidase, mitochondrial
TraesCS2D01G346200	/	/	/	down	B3	Protoporphyrinogen oxidase, mitochondrial
TraesCS7D01G492300	/	/	/	up	B3	Red chlorophyll catabolite reductase
TraesCS3B01G254400	down	/	/	down	A4 (Type I)	Uroporphyrinogen decarboxylase 1, chloroplastic
TraesCS3A01G224800	/	/	/	down	B3	Uroporphyrinogen decarboxylase 1, chloroplastic
TraesCS4B01G168300	down	/	/	down	A4 (Type I)	Uroporphyrinogen decarboxylase 2, chloroplastic
TraesCS4A01G136400	/	/	/	down	B3	Uroporphyrinogen decarboxylase 2, chloroplastic
TraesCS4D01G170800	/	/	/	down	B3	Uroporphyrinogen decarboxylase 2, chloroplastic
TraesCS4D01G300900	/	/	down	/	B3	Uroporphyrinogen-III synthase, chloroplastic
“Up” and “down” represent upregulated and downregulated DEGs in the latter compared with the former, respectively.

## Sheet: Supplementary Table 3
Supplementary Table 3. DEGs associated with leaf senescence
Gene ID	CN19-20DAH vs. CN17-20DAH up: 0(0%) down: 2(100%)	CN19-40DAH vs. CN17-40DAH up: 3(37.5%) down: 5(62.5%)	CN17-20DAH vs. CN17-40DAH up: 5(100%) down: 0(0%)	CN19-20DAH vs. CN19-40DAH up: 5(71.43%) down: 2(28.57%)	Classes	Function annotation
TraesCSU01G205000	/	up	/	/	B2	Senescence-specific cysteine protease SAG12
TraesCS2A01G422100	/	up	/	/	B2	Senescence-specific cysteine protease SAG39
TraesCS2D01G068500	/	up	/	down	B4 (Type II)	Senescence-specific cysteine protease SAG39
TraesCS5A01G365800	/	down	up	up	B2	Senescence-specific cysteine protease SAG12
TraesCS5B01G368300	/	down	up	up	B2	Senescence-specific cysteine protease SAG12
TraesCS5D01G375500	/	down	up	up	B2	Senescence-specific cysteine protease SAG12
TraesCS2A01G421500	/	/	/	down	B3	Senescence-specific cysteine protease SAG39
TraesCS5A01G391500	down	down	up	up	A1	Senescence-specific cysteine protease SAG39
TraesCS5D01G401300	down	down	up	up	A1	Senescence-specific cysteine protease SAG39
“Up” and “down” represent the upregulated and downregulated DEGs in the latter compared with the former, respectively.

## Sheet: Supplementary Table 4
Supplementary Table 4. DEGs associated with LHC
Gene ID	CN19-20DAH vs. CN17-20DAH up: 22(100%) down: 0(0%)	CN19-40DAH vs. CN17-40DAH up: 46(100%) down: 0(0%)	CN17-20DAH vs. CN17-40DAH up: 0(0%) down: 55(100%)	CN19-20DAH vs. CN19-40DAH up: 0(0%) down: 69(100%)	Classes	Function annotation
TraesCS6A01G094200	up	/	down	down	A2	Chlorophyll a-b binding protein 1, chloroplastic
TraesCS5A01G350600	/	up	down	down	B2	Chlorophyll a-b binding protein 1, chloroplastic
TraesCS5B01G353200	/	up	down	down	B2	Chlorophyll a-b binding protein 1, chloroplastic
TraesCS5D01G357600	/	up	/	down	B4 (Type II)	Chlorophyll a-b binding protein 1, chloroplastic
TraesCS7A01G276400	/	up	down	down	B2	Chlorophyll a-b binding protein 1B, chloroplastic
TraesCS7D01G276300	/	up	down	down	B2	Chlorophyll a-b binding protein 1B, chloroplastic
TraesCS5A01G229300	/	up	down	down	B2	Chlorophyll a-b binding protein 1B-20, chloroplastic
TraesCS5B01G227900	/	up	down	down	B2	Chlorophyll a-b binding protein 1B-20, chloroplastic
TraesCS5D01G238300	/	up	/	down	B4 (Type II)	Chlorophyll a-b binding protein 1B-20, chloroplastic
TraesCS7A01G227100	/	up	down	down	B2	Chlorophyll a-b binding protein 1B-21, chloroplastic
TraesCS7D01G227300	/	up	down	down	B2	Chlorophyll a-b binding protein 1B-21, chloroplastic
TraesCS7B01G192500	/	up	/	down	B4 (Type II)	Chlorophyll a-b binding protein 1B-21, chloroplastic
TraesCS1B01G317500	up	/	down	down	A2	Chlorophyll a-b binding protein 3C, chloroplastic
TraesCS1B01G388400	up	/	down	down	A2	Chlorophyll a-b binding protein 3C, chloroplastic
TraesCSU01G167700	up	/	down	down	A2	Chlorophyll a-b binding protein 3C, chloroplastic
TraesCS1D01G375100	/	/	down	down	B1	Chlorophyll a-b binding protein 3C, chloroplastic
TraesCS2A01G187200	/	up	down	down	B2	Chlorophyll a-b binding protein 7, chloroplastic
TraesCS2B01G220100	/	up	down	down	B2	Chlorophyll a-b binding protein 7, chloroplastic
TraesCS2D01G200700	/	up	down	down	B2	Chlorophyll a-b binding protein 7, chloroplastic
TraesCS5A01G213000	/	up	/	down	B4 (Type II)	Chlorophyll a-b binding protein 7, chloroplastic
TraesCS5B01G210800	/	up	/	down	B4 (Type II)	Chlorophyll a-b binding protein 7, chloroplastic
TraesCS6A01G159800	/	up	/	down	B4 (Type II)	Chlorophyll a-b binding protein 8, chloroplastic
TraesCS6B01G191500	/	up	/	down	B4 (Type II)	Chlorophyll a-b binding protein 8, chloroplastic
TraesCS6D01G152700	/	up	/	down	B4 (Type II)	Chlorophyll a-b binding protein 8, chloroplastic
TraesCS5D01G182000	up	up	/	/	A1	Chlorophyll a-b binding protein C, chloroplastic
TraesCS2A01G342600	/	up	down	down	B2	Chlorophyll a-b binding protein CP24 10B, chloroplastic
TraesCS2B01G340300	/	up	down	down	B2	Chlorophyll a-b binding protein CP24 10B, chloroplastic
TraesCS2D01G320900	/	up	down	down	B2	Chlorophyll a-b binding protein CP24 10B, chloroplastic
TraesCS4B01G089500	/	up	down	down	B2	Chlorophyll a-b binding protein CP26, chloroplastic
TraesCS4A01G226900	/	up	/	down	B4 (Type II)	Chlorophyll a-b binding protein CP26, chloroplastic
TraesCS4D01G086400	/	up	/	down	B4 (Type II)	Chlorophyll a-b binding protein CP26, chloroplastic
TraesCS2A01G206200	/	up	down	down	B2	Chlorophyll a-b binding protein CP29.2, chloroplastic
TraesCS2B01G233400	/	up	down	down	B2	Chlorophyll a-b binding protein CP29.2, chloroplastic
TraesCS2D01G209900	/	up	down	down	B2	Chlorophyll a-b binding protein CP29.2, chloroplastic
TraesCS1B01G451100	/	/	down	down	B1	Chlorophyll a-b binding protein of LHCII type III, chloroplastic
TraesCS1B01G451200	/	up	down	down	B2	Chlorophyll a-b binding protein of LHCII type III, chloroplastic
TraesCS1D01G428200	/	up	down	down	B2	Chlorophyll a-b binding protein of LHCII type III, chloroplastic
TraesCS2A01G204800	/	up	down	down	B2	Chlorophyll a-b binding protein of LHCII type III, chloroplastic
TraesCS6A01G319700	/	up	/	down	B4 (Type II)	Chlorophyll a-b binding protein P4, chloroplastic
TraesCS6B01G350500	/	up	/	down	B4 (Type II)	Chlorophyll a-b binding protein P4, chloroplastic
TraesCS6D01G299200	/	up	/	down	B4 (Type II)	Chlorophyll a-b binding protein P4, chloroplastic
TraesCS6A01G094300	up	up	down	down	A1	Chlorophyll a-b binding protein, chloroplastic
TraesCS6B01G122800	up	up	down	down	A1	Chlorophyll a-b binding protein, chloroplastic
TraesCSU01G250000	up	up	down	down	A1	Chlorophyll a-b binding protein, chloroplastic
TraesCS1A01G403800	up	/	down	down	A2	Chlorophyll a-b binding protein, chloroplastic
TraesCS1B01G388200	up	/	down	down	A2	Chlorophyll a-b binding protein, chloroplastic
TraesCS1D01G375000	up	/	down	down	A2	Chlorophyll a-b binding protein, chloroplastic
TraesCS5A01G454200	up	/	down	down	A2	Chlorophyll a-b binding protein, chloroplastic
TraesCS5B01G463100	up	/	down	down	A2	Chlorophyll a-b binding protein, chloroplastic
TraesCS5D01G464900	up	/	down	down	A2	Chlorophyll a-b binding protein, chloroplastic
TraesCS6A01G094400	up	/	down	down	A2	Chlorophyll a-b binding protein, chloroplastic
TraesCS6A01G094500	up	/	down	down	A2	Chlorophyll a-b binding protein, chloroplastic
TraesCS6A01G094600	up	/	down	down	A2	Chlorophyll a-b binding protein, chloroplastic
TraesCS7A01G238400	up	/	down	down	A2	Chlorophyll a-b binding protein, chloroplastic
TraesCS7B01G103400	up	/	down	down	A2	Chlorophyll a-b binding protein, chloroplastic
TraesCS6B01G122600	up	up	/	down	A3	Chlorophyll a-b binding protein, chloroplastic
TraesCS1B01G388500	up	/	down	/	A4 (Type I)	Chlorophyll a-b binding protein, chloroplastic
TraesCS1D01G374900	up	/	down	/	A4 (Type I)	Chlorophyll a-b binding protein, chloroplastic
TraesCS1B01G388300	/	/	down	down	B1	Chlorophyll a-b binding protein, chloroplastic
TraesCS1B01G433300	/	/	down	down	B1	Chlorophyll a-b binding protein, chloroplastic
TraesCS5A01G454300	/	/	down	down	B1	Chlorophyll a-b binding protein, chloroplastic
TraesCS5B01G462800	/	/	down	down	B1	Chlorophyll a-b binding protein, chloroplastic
TraesCS5B01G462900	/	/	down	down	B1	Chlorophyll a-b binding protein, chloroplastic
TraesCS5B01G463000	/	/	down	down	B1	Chlorophyll a-b binding protein, chloroplastic
TraesCS5D01G464700	/	/	down	down	B1	Chlorophyll a-b binding protein, chloroplastic
TraesCS5A01G322500	/	up	down	down	B2	Chlorophyll a-b binding protein, chloroplastic
TraesCS5B01G322900	/	up	down	down	B2	Chlorophyll a-b binding protein, chloroplastic
TraesCS5D01G329200	/	up	down	down	B2	Chlorophyll a-b binding protein, chloroplastic
TraesCS5D01G464800	/	up	down	down	B2	Chlorophyll a-b binding protein, chloroplastic
TraesCS1D01G306200	/	/	down	/	B3	Chlorophyll a-b binding protein, chloroplastic
TraesCS1A01G403300	/	up	/	down	B4 (Type II)	Chlorophyll a-b binding protein, chloroplastic
TraesCS1B01G432700	/	up	/	down	B4 (Type II)	Chlorophyll a-b binding protein, chloroplastic
TraesCS1D01G411300	/	up	/	down	B4 (Type II)	Chlorophyll a-b binding protein, chloroplastic
“Up” and “down” represent upregulated and downregulated DEGs in the latter compared with the former, respectively.

## Sheet: Supplementary Table 5
Supplementary Table 5. DEGs associated with antioxidative enzymes
Gene ID	CN19-20DAH vs. CN17-20DAH up: 12(80%) down: 3(20%)	CN19-40DAH vs. CN17-40DAH up: 34(68%) down: 16(32%)	CN17-20DAH vs. CN17-40DAH up: 8(40%) down: 12(60%)	CN19-20DAH vs. CN19-40DAH up: 17(33.33%) down: 34(66.67%)	Classes	Function annotation
TraesCS7A01G549900	/	down	up	up	B2	Catalase isozyme 1
TraesCS7B01G473400	/	down	up	up	B2	Catalase isozyme 1
TraesCSU01G105300	/	down	up	up	B2	Catalase isozyme 1
TraesCS6B01G056800	up	up	/	down	A3	Catalase isozyme 2
TraesCS6D01G048300	/	up	/	down	B4 (Type II)	Catalase isozyme 2
TraesCS4B01G325800	/	up	/	down	B4 (Type II)	Catalase-1
TraesCS4D01G322700	/	up	/	down	B4 (Type II)	Catalase-1
TraesCS5A01G498000	/	up	/	down	B4 (Type II)	Catalase-1
TraesCS1B01G142800	down	down	/	/	A1	Cationic peroxidase SPC4
TraesCS1D01G130200	down	down	/	/	A1	Cationic peroxidase SPC4
TraesCS1A01G124200	/	down	/	up	B4 (Type II)	Cationic peroxidase SPC4
TraesCS4A01G025200	/	/	/	down	B3	Glutathione reductase, chloroplastic
TraesCS4B01G278900	/	/	/	down	B3	Glutathione reductase, chloroplastic
TraesCS4D01G277400	/	up	/	down	B4 (Type II)	Glutathione reductase, chloroplastic
TraesCS6A01G383800	/	down	/	up	B4 (Type II)	Glutathione reductase, cytosolic
TraesCS6B01G423100	/	down	/	up	B4 (Type II)	Glutathione reductase, cytosolic
TraesCS6D01G368800	/	down	/	up	B4 (Type II)	Glutathione reductase, cytosolic
TraesCS1B01G059100	down	/	/	down	A4 (Type I)	Glutathione S-transferase DHAR2
TraesCS4D01G198500	/	up	/	/	B2	L-ascorbate peroxidase 1, cytosolic
TraesCS4A01G106300	/	up	down	down	B2	L-ascorbate peroxidase 1, cytosolic
TraesCS4B01G197900	/	down	/	up	B4 (Type II)	L-ascorbate peroxidase 1, cytosolic
TraesCS2A01G082100	/	/	/	down	B3	L-ascorbate peroxidase 2, cytosolic
TraesCS2D01G080000	/	/	down	down	B1	L-ascorbate peroxidase 2, cytosolic
TraesCS2B01G096200	/	/	/	down	B3	L-ascorbate peroxidase 2, cytosolic
TraesCS7D01G277500	/	down	up	up	B2	Monodehydroascorbate reductase
TraesCS2A01G107600	/	up	up	/	B4 (Type II)	Peroxidase
TraesCS2D01G107800	up	up	/	/	A1	Peroxidase 1
TraesCS2B01G125200	up	up	down	down	A1	Peroxidase 1
TraesCS7B01G251100	up	/	/	/	A2	Peroxidase 1
TraesCS7D01G347300	up	/	/	/	A2	Peroxidase 1
TraesCS2A01G107500	up	/	down	/	A4 (Type I)	Peroxidase 1
TraesCS2B01G124800	up	/	down	/	A4 (Type I)	Peroxidase 1
TraesCS1A01G108400	/	/	/	up	B3	Peroxidase 1
TraesCS7B01G099800	/	/	/	up	B3	Peroxidase 1
TraesCS5A01G249200	/	/	down	down	B1	Peroxidase 17
TraesCS5D01G256400	/	up	down	down	B2	Peroxidase 17
TraesCS5B01G246900	/	up	/	down	B4 (Type II)	Peroxidase 17
TraesCS2D01G107600	up	up	/	/	A1	Peroxidase 2
TraesCS3D01G305300	/	/	/	up	B3	Peroxidase 2
TraesCS2B01G125800	/	up	up	/	B4 (Type II)	Peroxidase 2
TraesCS5B01G405400	/	/	up	up	B1	Peroxidase 35
TraesCS1A01G078200	/	down	/	up	B4 (Type II)	Peroxidase 5
TraesCS1D01G080400	/	down	/	up	B4 (Type II)	Peroxidase 5
TraesCS1D01G096400	/	up	/	/	B2	Peroxidase 54
TraesCS3A01G325100	/	down	/	up	B4 (Type II)	Peroxidase 56
TraesCS3D01G318500	/	down	/	up	B4 (Type II)	Peroxidase 56
TraesCS6B01G063900	up	up	/	down	A3	Peroxidase 70
TraesCS6A01G047600	up	up	up	/	A3	Peroxidase 70
TraesCS6D01G054900	/	up	/	down	B4 (Type II)	Peroxidase 70
TraesCS5B01G120200	up	up	/	/	A1	Probable L-ascorbate peroxidase 6, chloroplastic
TraesCS5D01G127200	/	/	/	down	B3	Probable L-ascorbate peroxidase 6, chloroplastic
TraesCS6B01G462300	/	up	down	down	B2	Probable L-ascorbate peroxidase 8, chloroplastic
TraesCS6D01G397200	/	up	down	down	B2	Probable L-ascorbate peroxidase 8, chloroplastic
TraesCS6A01G412900	/	up	/	down	B4 (Type II)	Probable L-ascorbate peroxidase 8, chloroplastic
TraesCS6D01G254000	/	/	/	down	B3	Probable monodehydroascorbate reductase, cytoplasmic isoform 2
TraesCS6B01G301300	/	up	/	down	B4 (Type II)	Probable monodehydroascorbate reductase, cytoplasmic isoform 2
TraesCS7D01G249200	/	up	down	down	B2	Putative L-ascorbate peroxidase 6
TraesCS7B01G140600	/	up	/	down	B4 (Type II)	Putative L-ascorbate peroxidase 6
TraesCS2D01G123300	/	up	/	/	B2	Superoxide dismutase [Cu-Zn]
TraesCS7A01G292100	/	/	/	down	B3	Superoxide dismutase [Cu-Zn], chloroplastic
TraesCS7B01G197300	/	up	/	down	B4 (Type II)	Superoxide dismutase [Cu-Zn], chloroplastic
TraesCS7A01G048600	/	up	down	down	B2	Superoxide dismutase [Fe] 1, chloroplastic
TraesCS4A01G434000	/	up	/	down	B4 (Type II)	Superoxide dismutase [Fe] 1, chloroplastic
TraesCS7D01G043000	/	up	/	down	B4 (Type II)	Superoxide dismutase [Fe] 1, chloroplastic
TraesCS4A01G390300	/	up	/	down	B4 (Type II)	Superoxide dismutase [Fe] 2, chloroplastic
TraesCS7A01G090400	/	down	down	/	B4 (Type II)	Superoxide dismutase [Fe] 2, chloroplastic
TraesCS2B01G567600	up	up	/	/	A1	Superoxide dismutase [Mn] 3.1, mitochondrial
TraesCS2A01G537100	/	up	/	down	B4 (Type II)	Superoxide dismutase [Mn] 3.1, mitochondrial
“Up” and “down” represent upregulated and downregulated DEGs in the latter compared with the former, respectively.
